# Supplementary material for: Development of Cyclic Peptides Targeting the Epidermal Growth Factor Receptor in Mesenchymal Triple-Negative Breast Cancer Subtype
Source: Cells. 2023 Apr 3;12(7):1078. doi: 10.3390/cells12071078 (PMC10093212; doi:10.3390/cells12071078)
Supplement: Supplementary file 1 [file cells-12-01078-s001.zip]

Archive with 1 entries (1 files):
- cells-2259763-supplementary.pdf
